# Supplementary material for: Integrative analysis of genomic and transcriptomic characteristics associated with progression of aggressive thyroid cancer
Source: Nat Commun. 2019 Jun 24;10:2764. doi: 10.1038/s41467-019-10680-5 (PMC6591357; doi:10.1038/s41467-019-10680-5)
Supplement: Supplementary file 4 — Supplementary Data 1 [file 41467_2019_10680_MOESM4_ESM.xlsx]

## Sheet: Supplementary Data 1
Supplementary Data 1. Variant detection concordance between WGS and targeted sequencing.
Sample	Method	Gene
		BRAF	U2AF1	NFE2L2	PTEN	PIK3C2G	ATRX	TP53	EIF1AX	TET1	HRAS	AKT1	LATS1	LATS2	NRAS	BRCA1	PIK3CA
T1	WGS	V600E										E17K
	Targeted seq	V600E										E17K
T2	WGS	V600E						R116W									H1047R
	Targeted seq	V600E						R116W									H1047R
T6	WGS	V600E						H47Y
	Targeted seq	V600E						H47Y
T7	WGS							R141H
	Targeted seq	V600E						R141H
T8	WGS	V600E											R961fs	R697fs
	Targeted seq	V600E											R961fs	R697fs
T13	WGS								G8E						Q61R	chr17:41276133
	Targeted seq								G8E						Q61R
T15	WGS								G8E						Q61R
	Targeted seq								G8E						Q61R
T19	WGS							E11Q	G8E						Q61R
	Targeted seq							E11Q
T20	WGS							E211K	c.338-2A>G		G13R	E17K
	Targeted seq							E211K	c.338-2A>G		G13R	E17K
T21	WGS							N107fs, R49H	c.338-1G>T		Q61R
	Targeted seq							N107fs, R49H	c.338-1G>T		Q61R
T24	WGS								.	T1150fs
	Targeted seq								c.338-2A>T	T1150fs
T25	WGS			G65A	T319fs	S147F
	Targeted seq			G65A	T319fs	S147F
T27	WGS
	Targeted seq
T52	WGS	V600E	S34F
	Targeted seq	V600E	S34F
T53	WGS	V600E					S343X
	Targeted seq	V600E					S343X
T59	WGS	V600E
	Targeted seq	V600E
