# Supplementary material for: Integrative analysis of genomic and transcriptomic characteristics associated with progression of aggressive thyroid cancer
Source: Nat Commun. 2019 Jun 24;10:2764. doi: 10.1038/s41467-019-10680-5 (PMC6591357; doi:10.1038/s41467-019-10680-5)
Supplement: Supplementary file 5 — Supplementary Data 2 [file 41467_2019_10680_MOESM5_ESM.xlsx]

## Sheet: Supplementary Data 2
Supplementary Data 2. Patient information
SampleID	Subtype	Age	Sex Male=1, female=2	Turmor origin	Survival	Disease-specific survival	Site sequenced	Tissue type	Sequencing type	Mathced normal	Molecular subtype	Oncogene mutation	TSG mutation	TERT alteration	Other mutations
T1	ATC	67	Male	PTC	Death	3.1	PT	Frozen fresh tissue	WGS, RNA-seq, Targeted sequencing	No	BRAF-like	BRAF (V600E), AKT1 (E17K)	.	C228T	.
T2	ATC	71	Female	PTC	FU loss	8.9	PT	Frozen fresh tissue	WGS, RNA-seq, Targeted sequencing	Yes	ATC-like	BRAF (V600E), PIK3CA (H1047R)	TP53 (R116W)	C228T	.
T3	ATC	53	Male	PTC	Death	7.66667	LRT	FFPE	Targeted sequencing	No	.	BRAF (V600E), PIK3CA (Q546K)	TP53 (P59fs)	.	.
T4	ATC	62	Male	PTC	Death	49.7	LRT	FFPE	Targeted sequencing	No	.	BRAF (V600E), PIK3CA (H1047L)	.	.	.
T5	ATC	65	Female	PTC	Death	2.46667	LRT	FFPE	Targeted sequencing	No	.	BRAF (V600E)	TP53 (Y31C), PTEN (Q245X),	C228T	ATM (A108G)
T6	ATC	65	Female	PTC	Death	15.9	LRT	Frozen fresh tissue	WGS, RNA-seq, Targeted sequencing	Yes	ATC-like	BRAF (V600E)	TP53 (H47Y)	C228T, C250T	.
T7	ATC	75	Female	PTC	Death	4.9	PT	Frozen fresh tissue	WGS, RNA-seq, Targeted sequencing	Yes	ATC-like	BRAF (V600E)	TP53 (R141H)	.	.
T8	ATC	55	Female	PTC	Death	1.9	DMT	Frozen fresh tissue	WGS, RNA-seq, Targeted sequencing	Yes	ATC-like	BRAF (V600E)	CDKN2A (loss), LATS1 (R697fs), LATS2 (R961fs)	C228T	.
T9	ATC	78	Female	PTC	Death	6.93333	PT	FFPE	Targeted sequencing	No	.	BRAF (V600E)	LATS1 (P995H)	C228T	.
T10	ATC	22	Female	PTC	Alive	41.9333	PT	FFPE	Targeted sequencing	No	.	BRAF (V600E)	.	.	.
T11	ATC	79	Male	PTC	Death	3.53333	PT	FFPE	Targeted sequencing	No	.	BRAF (V600E)	.	C228T	.
T12	ATC	73	Female	Unknown	Alive	71.0333	PT	FFPE	Targeted sequencing	No	.	NRAS (Q61R), EIF1AX (c.338-2A>G, splicing)	TP53 (G112S)	.	.
T13	ATC	54	Female	FTC	Death	0.9	PT	Frozen fresh tissue	WGS, RNA-seq, Targeted sequencing	Yes	ATC-like	NRAS (Q61R), EIF1AX (G8E)	CDKN2A (loss), BRCA1 (chr17:41276133 C>G, splicing)	C250T	.
T14	ATC	52	Female	Unknown	Death	1.33333	PT	FFPE	Targeted sequencing	No	.	NRAS (Q61K), EIF1AX (R13C)	CDKN2A (loss)	C228T	ATRX (M477V)
T15	ATC	55	Female	FTC	Death	11.7	LRT	Frozen fresh tissue	WGS, RNA-seq, Targeted sequencing	Yes	ATC-like	NRAS (Q61R), EIF1AX (G8E)	CDKN2A (loss)	C228T	.
T16	ATC	70	Female	FTC	Death	7.7667	DMT	FFPE	Targeted sequencing	No	.	NRAS (Q61K)	TP53 (C145F)	C228T	.
T17	ATC	80	Male	PTC	Alive	13.8667	PT	FFPE	Targeted sequencing	No	.	NRAS (Q61R)	TP53 (S88F)	.	KMT2D (K4831R), PIK3C2G (I1412T), NF2 (S45X)
T18	ATC	67	Female	FTC	Death	1.73333	PT	FFPE	Targeted sequencing	No	.	NRAS (Q61R)	TP53 (C110F)	.	KMT2D (A3144T)
T19	ATC	71	Male	PTC	FU loss	11.4	PT	Frozen fresh tissue	WGS, RNA-seq, Targeted sequencing	Yes	ATC-like	NRAS (Q61R), EIF1AX (G8E)	TP53 (Germline, E11Q)	C228T	.
T20	ATC	68	Male	FTC	Death	3.3	DMT	Frozen fresh tissue	WGS, RNA-seq, Targeted sequencing	Yes	ATC-like	HRAS (G13R), AKT1 (E17K), EIF1AX (c.338-2A>G, splicing)	TP53 (E211X), CDKN2A (loss)	C228T	.
T21	ATC	68	Female	Unknown	Death	1	PT	Frozen fresh tissue	WGS, RNA-seq, Targeted sequencing	Yes	ATC-like	HRAS (Q61R), EIF1AX (c.338-1G>T, splicing)	TP53 (N107fs), TP53 (Germline, R49H)	C228T	.
T22	ATC	68	Female	PTC	Death	2.2667	DMT	Frozen fresh tissue	Targeted sequencing	No	.	HRAS (Q61R)	TP53 (Germline, E11Q)	.	.
T23	ATC	51	Male	FTC	Alive	40.8333	DMT	FFPE	Targeted sequencing	No	.	HRAS (G13R), EIF1AX (c.338-2A>T, splicing)	.	.	KMT2D (R4659W)
T24	ATC	81	Female	FTC	Death	12.5	PT	Frozen fresh tissue	WGS, RNA-seq, Targeted sequencing	Yes	NBNR	EIF1AX (c.338-1G>T, splicing)	TET1 (T1150fs)	.	.
T25	ATC	57	Male	FTC	Alive	35.4	LRT	Frozen fresh tissue	WGS, RNA-seq, Targeted sequencing	Yes	ATC-like	NFE2L2 (G65A)	PTEN (T319fs)	C228T	.
T26	ATC	76	Female	PTC	Death	2.8667	PT	FFPE	Targeted sequencing	No	.	.	.	.	KMT2D (L345V)
T27	ATC	65	Male	PTC	Death	1.4	LRT	Frozen fresh tissue	WGS, RNA-seq, Targeted sequencing	Yes	ATC-like	.	.	.	.
T28	PDTC	75	Female	PTC	Alive	39.4	DMT	Frozen fresh tissue	Targeted sequencing	No	.	BRAF (V600E), AKT1 (E17K)	.	C228T	PIK3C2G (c.1082+1G>A, splicing)
T29	PDTC	93	Male	PTC	Death	0.8	PT	FFPE	Targeted sequencing	No	.	BRAF (V600E)	TP53 (R141H)	C228T	CHEK2 (c.846+1G>T, splicing)
T30	PDTC	70	Female	PTC	Alive	126.267	PT	FFPE	Targeted sequencing	No	.	BRAF (V600E)	.	C228T	.
T31	PDTC	65	Male	PTC	Alive	83.3	PT	FFPE	Targeted sequencing	No	.	BRAF (V600E)	.	C228T	.
T32	PDTC	36	Male	FTC	Alive	60.3	PT	FFPE	Targeted sequencing	No	.	NRAS (Q61R), EIF1AX (c.338-2A>G, splicing)	.	.	CHEK2 (R490X)
T33	PDTC	61	Female	FTC	Alive	115.667	PT	FFPE	Targeted sequencing	No	.	NRAS (Q61R)	.	C228T	.
T34	PDTC	79	Female	Unknown	Alive	8.9	PT	Frozen fresh tissue	Targeted sequencing	No	.	NRAS (Q61R)	.	C228T	KMT2D (P2153S)
T35	PDTC	58	Female	FTC	Alive	176.867	PT	FFPE	Targeted sequencing	No	.	KRAS (Q61R), AKT1 (E17K)	.	.	SET2D (S993C)
T36	PDTC	20	Female	FTC	Alive	130.033	PT	FFPE	Targeted sequencing	No	.	PIK3CA (Q546K)	TP53 (C3Y)	.	.
T37	PDTC	25	Female	PTC	Alive	57.4667	PT	FFPE	Targeted sequencing	No	.	CCDC6-RET	.	.	.
T38	PDTC	53	Female	PTC	Death	0.266667	LRT	FFPE	Targeted sequencing	No	.	.	TP53 (K93N), CDKN2A (loss)	C228T	.
T39	PDTC	65	Female	FTC	Alive	78.6333	PT	FFPE	Targeted sequencing	No	.	.	.	.	.
T40	PDTC	48	Female	Unknown	Alive	45.4667	PT	FFPE	Targeted sequencing	No	.	.	.	.	MEN1 (Q403X)
T41	PDTC	40	Female	Unknown	Alive	197.067	LRT	FFPE	Targeted sequencing	No	.	.	.	.	.
T42	PDTC	49	Male	FTC	Alive	34.4667	PT	FFPE	Targeted sequencing	No	.	.	.	.	.
T43	Focal ATC/PDTC	68	Female	PTC	Alive	8.23333	PT	FFPE	Targeted sequencing	No	.	BRAF (V600E), EIF1AX (R13C)	.	C228T	.
T44	Focal ATC/PDTC	72	Male	PTC	Death	20.6	PT	FFPE	Targeted sequencing	No	.	BRAF (V600E), AKT1 (E17K)	CDKN2A (loss)	C228T	CHEK2 (R492W)
T45	Focal ATC/PDTC	73	Male	PTC	Alive	13.1333	PT	Frozen fresh tissue	Targeted sequencing	No	.	BRAF (V600E), PIK3CA (E545K)	.	C250T	KMT2D (R746W)
T46	Focal ATC/PDTC	50	Female	PTC	Alive	124.8	PT	FFPE	Targeted sequencing	No	.	BRAF (V600E)	CTNNA2 (R217Q), PTEN (R130Q)	.	ARID1B (R1259K), KMT2D (R4229W, S314C)
T47	Focal ATC/PDTC	70	Male	PTC	Alive	121.033	PT	FFPE	Targeted sequencing	No	.	BRAF (V600E)	TP53 (S109F)	C228T	.
T48	Focal ATC/PDTC	53	Male	PTC	Alive	125.133	PT	FFPE	Targeted sequencing	No	.	BRAF (V600E)	.	.	.
T49	Focal ATC/PDTC	62	Female	PTC	Alive	107.033	PT	FFPE	Targeted sequencing	No	.	BRAF (V600E)	LATS1 (S771X)	C250T	STARD9 (A3074P), PIK3R2 (V659M)
T50	Focal ATC/PDTC	70	Female	PTC	Death	141.6	LRT	FFPE	Targeted sequencing	No	.	BRAF (V600E)	TP53 (K240Q), LATS1 (D1035G)	C228T	KMT2A (R3844Q)
T51	Focal ATC/PDTC	52	Male	PTC	Alive	131.133	PT	FFPE	Targeted sequencing	No	.	BRAF (V600E)	.	.	CHEK2 (I344M)
T52	Focal ATC/PDTC	91	Female	PTC	Death	3.7	PT	Frozen fresh tissue	WGS, RNA-seq	Yes	.	BRAF (V600E)	.	C228T	U2AF1 (S34F)
T53	Focal ATC/PDTC	75	Female	PTC	Alive	18.6	LRT	Frozen fresh tissue	WGS, RNA-seq	Yes	.	BRAF (V600E)	.	C228T	ATRX (S343X)
T54	Focal ATC/PDTC	65	Female	PTC	Alive	117.8	PT	FFPE	Targeted sequencing	No	.	BRAF (V600E)	.	C228T	.
T55	Focal ATC/PDTC	67	Female	PTC	Alive	1.23333	PT	FFPE	Targeted sequencing	No	.	BRAF (V600E)	.	C228T	.
T56	Focal ATC/PDTC	71	Female	PTC	Death	48.9	PT	FFPE	Targeted sequencing	No	.	BRAF (V600E)	.	.	STARD9 (L4679H)
T57	Focal ATC/PDTC	26	Female	PTC	Alive	112.5	PT	FFPE	Targeted sequencing	No	.	BRAF (V600E)	.	.	STARD9 (S1421C, W3483G)
T58	Focal ATC/PDTC	63	Female	PTC	Alive	109.267	PT	FFPE	Targeted sequencing	No	.	BRAF (V600E)	.	.	.
T59	Focal ATC/PDTC	63	Female	PTC	Death	15	PT	Frozen fresh tissue	WGS, RNA-seq	Yes	.	BRAF (V600E)	.	.	.
T60	Focal ATC/PDTC	38	Female	PTC	Alive	129.2	PT	FFPE	Targeted sequencing	No	.	BRAF (V600E)	.	.	.
T61	Focal ATC/PDTC	62	Female	PTC	Alive	124.6	PT	FFPE	Targeted sequencing	No	.	BRAF (V600E)	.	.	KMT2D (A4442P)
T62	Focal ATC/PDTC	48	Male	PTC	Alive	106.8	PT	FFPE	Targeted sequencing	No	.	BRAF (V600E)	.	.	.
T63	Focal ATC/PDTC	61	Female	PTC	Alive	109.233	PT	FFPE	Targeted sequencing	No	.	BRAF (V600E)	.	.	.
T64	Focal ATC/PDTC	42	Female	PTC	Alive	183.433	PT	FFPE	Targeted sequencing	No	.	BRAF (V600E)	.	.	.
T65	Focal ATC/PDTC	28	Female	PTC	Alive	80.6667	PT	FFPE	Targeted sequencing	No	.	BRAF (V600E)	.	.	KMT2D (D1648N)
T66	Focal ATC/PDTC	66	Male	FTC	Alive	39.8	DMT	Frozen fresh tissue	Targeted sequencing	No	.	BRAF (V600E)	CDKN2A (T79I)	C228T	.
T67	Focal ATC/PDTC	40	Female	PTC	Alive	125.2	PT	FFPE	Targeted sequencing	No	.	NRAS (Q61K)	.	.	STARD9 (R4255Q)
T68	Focal ATC/PDTC	37	Male	PTC	Alive	109.2	PT	FFPE	Targeted sequencing	No	.	CCDC6-RET	.	.	ARID2 (V1290M)
T69	Focal ATC/PDTC	30	Female	PTC	Alive	124.167	PT	FFPE	Targeted sequencing	No	.		.	.	.
T70	Focal ATC/PDTC	77	Female	PTC	Alive	15.9333	PT	FFPE	Targeted sequencing	No	.	.	.	.	BAZ2B (G1603D)
T71	wiFTC	68	Male	FTC	Alive	39.3	PT	Frozen fresh tissue	WES, RNA-seq	Yes	RAS-like	NRAS (Q61K)	.	C228T	.
T72	wiFTC	58	Female	FTC	Alive	22.3	PT	Frozen fresh tissue	WES, RNA-seq	Yes	RAS-like	NRAS (Q61R)	TP53 (Germline, E11Q)	PDE8B-TERT	.
T73	wiFTC	59	Male	FTC	Alive	97.1	PT	Frozen fresh tissue	WES, RNA-seq	Yes	RAS-like	NRAS (Q61R)	.	C228T	.
T74	wiFTC	73	Female	FTC	Alive	12.5	PT	Frozen fresh tissue	WES, RNA-seq	Yes	RAS-like	NRAS (Q61R)	.	C228T	.
T75	wiFTC	63	Male	FTC	Alive	13.9	PT	Frozen fresh tissue	WGS, WES, RNA-seq	Yes	RAS-like	NRAS (Q61K)	.	Upstream translocation	.
T76	wiFTC	83	Male	FTC	Alive	24	PT	Frozen fresh tissue	WES, RNA-seq	Yes	RAS-like	HRAS (Q61K)	.	C228T	.
T77	wiFTC	76	Female	FTC	Alive	27.4	PT	Frozen fresh tissue	WES, RNA-seq	Yes	ATC-like	NRAS (Q61R)	.	C228T	.
T78	wiFTC	49	Female	FTC	Death	65.9333	PT	FFPE	Targeted sequencing	No	.	NRAS (Q61K)	.	C228T	ATRX (R78X), TSC2 (R628C)
T79	wiFTC	65	Male	FTC	Alive	146.733	PT	FFPE	Targeted sequencing	No	.	HRAS (Q61K), EIF1AX (c.338-2A>T, splicing)	.	C228T	.
T80	wiFTC	76	Male	FTC	Alive	6.8	PT	Frozen fresh tissue	WES, RNA-seq	Yes	NBNR	EIF1AX (c.338-2A>T, splicing)	.	C228T	.
T81	wiFTC	76	Female	FTC	Alive	4.9	PT	Frozen fresh tissue	WES, RNA-seq	Yes	NBNR	.	CTNNA2 (S107Y)	C228T	.
T82	wiFTC	39	Female	FTC	Alive	154.533	PT	FFPE	Targeted sequencing	No	.	.	.	.	.
T83	Metastatic PTC	57	Female	PTC	Alive	32	LRT	FFPE	Targeted sequencing	No	.	BRAF (V600E), EIF1AX (R13H)	.	.	ATM (K92T)
T84	Metastatic PTC	71	Female	PTC	Alive	7.73333	PT	Frozen fresh tissue	Targeted sequencing	No	.	BRAF (V600E), EIF1AX (R13L)	.	.	KMT2D (P2753S)
T85	Metastatic PTC	44	Male	PTC	Death	153	PT	FFPE	Targeted sequencing	No	.	BRAF (V600E), AKT1 (E17K)	.	.	.
T86	Metastatic PTC	53	Female	PTC	FU Loss	37.5667	DMT	FFPE	Targeted sequencing	No	.	BRAF (V600E), PIK3CA (E545K)	.	C228T	NF1 (E989K)
T87	Metastatic PTC	55	Female	PTC	Death	44.1333	PT	FFPE	Targeted sequencing	No	.	BRAF (V600E)	TP53 (H47R)	.	PIK3C2G (R378X)
T88	Metastatic PTC	60	Male	PTC	Death	37.9667	DMT	FFPE	Targeted sequencing	No	.	BRAF (V600E)	.	C228T	KMT2D (A2497V)
T89	Metastatic PTC	67	Male	PTC	Death	16.3667	LRT	FFPE	Targeted sequencing	No	.	BRAF (V600E)	CDKN2A (loss)	C228T	.
T90	Metastatic PTC	70	Male	PTC	Alive	186.667	DMT	FFPE	Targeted sequencing	No	.	BRAF (V600E)	.	C250T	ATM (K92T)
T91	Metastatic PTC	49	Female	PTC	Death	84.7667	DMT	FFPE	Targeted sequencing	No	.	BRAF (V600E)	LATS1 (S184C)	C228T	ATM (c.3285-1G>A, splicing), ARID2 (Q1318X)
T92	Metastatic PTC	57	Female	PTC	Death	267.433	PT	FFPE	Targeted sequencing	No	.	BRAF (V600E)	.	.	ATM (G2695C), STARD9 (C4468Y), TSC2 (Y310C)
T93	Metastatic PTC	64	Male	PTC	Death	141.733	PT	FFPE	Targeted sequencing	No	.	BRAF (V600E)	CTNNA2 (M103T)	C228T	.
T94	Metastatic PTC	64	Female	PTC	Death	80.2	PT	FFPE	Targeted sequencing	No	.	BRAF (V600E)	.	C228T	HUWE1 (P857L)
T95	Metastatic PTC	66	Male	PTC	Death	22.1333	LRT	FFPE	Targeted sequencing	No	.	BRAF (V600E)	.	C228T	SETD2 (N1628S)
T96	Metastatic PTC	65	Female	PTC	Alive	95.1667	PT	FFPE	Targeted sequencing	No	.	BRAF (V600E)	.	C228T	MSH2 (I735V)
T97	Metastatic PTC	67	Female	PTC	Alive	2.2	DMT	FFPE	Targeted sequencing	No	.	BRAF (V600E)	.	C228T	MLH1 (V16L)
T98	Metastatic PTC	63	Female	PTC	Alive	79.3333	DMT	FFPE	Targeted sequencing	No	.	BRAF (V600E)	.	C228T	.
T99	Metastatic PTC	59	Female	PTC	Alive	131.5	PT	FFPE	Targeted sequencing	No	.	BRAF (V600E)	.	C250T	.
T100	Metastatic PTC	58	Male	PTC	Alive	36.5667	DMT	FFPE	Targeted sequencing	No	.	BRAF (V600E)	.	.	PIK3C2G (R94C), STSARD9 (S2622F)
T101	Metastatic PTC	70	Female	PTC	Alive	44	LRT	FFPE	Targeted sequencing	No	.	BRAF (V600E)	.	.	MTOR (R430C), MSH2 (I735V), HUWE1 (R4045Q)
T102	Metastatic PTC	75	Female	PTC	Alive	88.9667	PT	FFPE	Targeted sequencing	No	.	BRAF (V600E)	.	.	.
T103	Metastatic PTC	63	Female	PTC	Alive	124.467	PT	FFPE	Targeted sequencing	No	.	NRAS (Q61R), EIF1AX (G9D)	TP53 (D10H)	C228T	KMT2A (D3377G), STARD9 (S3899T)
T104	Metastatic PTC	54	Male	PTC	Death	8.6667	DMT	FFPE	Targeted sequencing	No	.	NRAS (Q61R)	CDKN2A (loss)	.	KMT2A (E3631X), TSC2 (R1371W)
T105	Metastatic PTC	60	Female	PTC	Alive	166.633	DMT	FFPE	Targeted sequencing	No	.	NRAS (Q61R)	.	.	ARID1A (Y788H), STARD9 (K2507R), STRX (I1094K)
T106	Metastatic PTC	53	Female	PTC	Alive	19.6667	LRT	Frozen fresh tissue	Targeted sequencing	No	.	NRAS (Q61R)	.	.	.
T107	Metastatic PTC	64	Female	PTC	Death	24.3333	DMT	FFPE	Targeted sequencing	No	.	NRAS (Q61K)	.	.	.
T108	Metastatic PTC	57	Female	PTC	Alive	21.5	DMT	Frozen fresh tissue	Targeted sequencing	No	.	NRAS (Q61R)	TP53 (Germline, E11Q)	.	.
T109	Metastatic PTC	50	Female	PTC	Alive	15.7333	PT	FFPE	Targeted sequencing	No	.	HRAS (Q61R)	.	C228T	.
T110	Metastatic PTC	51	Female	PTC	Alive	89	DMT	FFPE	Targeted sequencing	No	.	NCOA4-RET	.	.	MSH2 (L407H)
T111	Metastatic PTC	75	Female	PTC	Alive	172.667	PT	FFPE	Targeted sequencing	No	.	SPOP (P94R)	.	.	.
T112	Metastatic PTC	46	Female	PTC	Alive	22.9	LRT	FFPE	Targeted sequencing	No	.	.	.	C228T	.
T113	Metastatic PTC	67	Male	PTC	Death	11	LRT	Frozen fresh tissue	Targeted sequencing	No	.	.	.	.	.
